# Supplementary material for: GDNF receptor GFRα1 is necessary for the maintenance of dopaminergic neurons in the adult substantia nigra
Source: PLoS One. 2025 Sep 4;20(9):e0331369. doi: 10.1371/journal.pone.0331369 (PMC12410770; doi:10.1371/journal.pone.0331369)
Supplement: S1 File — The raw data used to generate all bar graphs in this study are found in this file. (XLSX) [file pone.0331369.s001.xlsx]

## Sheet: Fig 1
Gfr⍺1 mRNA puncta/mm2									Ret mRNA puncta/mm2
		P0	P5	P15	P30	P60					P0	P5	P15	P30	P60
		7606.18	9886.04	51276.6	26851.7	51217.6					14541.1	19593.6	160084	89916.9	81266.2
		10724	10172.7	36616.7	18934.5	12653					18771.9	23176.4	33153.9	64237.1	126542
		3882.27	4937.66	63116.4	23659.3	12913.8					5739.84	15150.5	83569.9	47614.7	36411.2
		684.801	4721.37	21996	25423.7	30364.7					551.039	11838.7	150267	83851.4	52830.7
		1383.94	42755.5	48384.5	21217	26229.5					884.623	69791.6	40994.1	71242.6	111484
		8394.64	58108.7	79642.9	50106.9	19917.3					6049.81	85868.9	145351	72757	59133.7
		3735.87	49237	58297.6	13479.1	18297.8					2569.78	72556.6	188980	106158	21872.8
		2189.76	24695.2	31784.9	26368.7	18198.6					6849.5	29031.7	205063	46142.9	20125.4
		2828.72	17380.6	33907.6	28700.2	20207.1					4857.91	24525	34394.7	31571.9	22545.2
		8994	21810.1	22095.9	20436.8	19697.1					9254.73	33044	126328	78261.4	59931.4

## Sheet: Fig 2
Gfr⍺1 mRNA puncta/mm2
		P0	P5	P15	P30	P60
		2783.44	4863.41	11622.7	19371.2	10470.9
		3166.05	5097.69	12367.8	18079.8	6957.83
		2709.59	4026.18	10286.8	15497	16565.7
		2764.08	4853.45	11622.7	20746	14943.5
		3010.56	4233.71	10939	19586.5	11622.7
		1090.53	7531.24	8875.54	14363	14088.2
		3522.04	10425.2	14611.4	12851.1	18264.3
		2113.22	4427.71	14069.6	9067.38	13283.1
		2044.08
		2312.98

## Sheet: Fig 3
dTOM+ cells/mm2					TH+/dTOM+ cells (%)					dTOM+/TH+ cells (%)					TH+ cells/mm2
		GFR⍺1+/-	GFR⍺1-/-				GFR⍺1+/-	GFR⍺1-/-				GFR⍺1+/-	GFR⍺1-/-				GFR⍺1+/-	GFR⍺1-/-	GFR⍺1+/+
		90.8927	44.5313				85.906	95.8904				64.6465	47.9452				120.784	89.0626	118.344
		96.3828	47.5814				85.443	94.8718				73.3696	49.6644				112.243	90.8927	105.533
		114.073	37.2111				90.9091	91.8033				69.6721	37.3333				148.844	91.5027	119.564
		93.3327	45.7513				96.732	88				61.157	48.5294				147.624	82.9624	145.794
		57.9517	83.5725				80	96.3504				52.0548	64.3902				89.0626	125.054	109.803
		83.5725	75.0322				87.5912	89.4309				56.0748	65.0888				130.544	103.093	113.463
		79.9124	45.1413				91.603	89.1892				54.7945	56.4103				133.594	71.3721	110.413
		92.1127	59.1717				94.702	93.8144				70.098	56.5217				124.444	98.2129	115.903
		46.3614	31.1109				92.1053	88.2353				45.4545	33.3333				93.9428	82.3524
		65.8819	26.2308				81.4815	88.3721				50.2857	22.093				106.753	104.923
		75.0322	24.4007				91.0569	95				58.6387	31.1475				116.513	74.4222
		67.712	39.0412				84.6847	90.625				59.4937	36.25				96.3828	97.6029
		56.1217	50.0215				88.0435	92.6829				51.2658	46.9136				96.3828	98.8229
		60.3918	59.1717				95.9596	95.8763				54.5977	51.6667				106.143	109.803
		86.0125					95.7447					66.8317					123.224
		101.263					84.9398					78.3333					109.803

## Sheet: Fig. 4
FluoroGold+ cells/mm2
		GFR⍺1+/-	GFR⍺1-/-	GFR⍺1+/+
		78.0823	35.9911	87.8426
		76.2522	56.7317	60.3918
		114.683	52.4615	79.3023
		95.1628	54.9016	103.093
		56.7317	62.8318	81.1324
		86.6225	57.9517	78.6923
		86.0125	46.3614	83.5725
		92.1127	61.0018	64.6619
		68.322	62.8318
		76.2522	65.8819
		51.8515	50.0215
		55.5116	73.8122
		65.8819	70.1521
		70.1521	66.492
		76.2522
		67.102
